# Supplementary material for: Convergent Transmission of RNAi Guide-Target Mismatch Information across Argonaute Internal Allosteric Network
Source: PLoS Comput Biol. 2012 Sep 27;8(9):e1002693. doi: 10.1371/journal.pcbi.1002693 (PMC3459882; doi:10.1371/journal.pcbi.1002693)
Supplement: Table S1 — Cancelling vdW vs electrostatic interactions for a representative snapshot of the fully-matched TtAgo ternary complex. (XLS) [file pcbi.1002693.s004.xls]

## Sheet: foo.csv
Res1	Res2	Elecrostatic	van der Waals	Total
Ala53	Arg51	1.121	-1.061	0.06
Gly54	Ala50	1.015	-0.954	0.061
Gly54	Arg52	0.694	-0.793	-0.099
Ala65	Pro26	1.122	-1.098	0.023
Leu79	Gln48	1.606	-1.614	-0.007
Tyr88	Val31	0.923	-0.998	-0.075
Glu105	Pro103	1.132	-1.151	-0.019
Val108	Arg106	1.204	-1.196	0.008
Arg172	Ala170	0.543	-0.553	-0.01
Ala181	Met177	1.016	-0.975	0.041
Leu189	Trp182	0.888	-0.892	-0.005
Leu233	Gly231	0.785	-0.81	-0.025
Gly259	Leu257	0.941	-1.022	-0.08
Glu284	Pro282	1.097	-1.1	-0.003
Ala368	Arg335	0.556	-0.626	-0.07
Ala394	Ala383	0.528	-0.463	0.065
Glu401	Ala398	1.729	-1.764	-0.035
Ile434	Arg418	0.914	-1.001	-0.087
Val462	Pro330	0.552	-0.548	0.004
Ala491	Val475	0.764	-0.669	0.095
Ala529	Thr504	0.505	-0.46	0.045
Glu559	Leu556	2.05	-2.107	-0.058
Arg587	Pro583	1.208	-1.265	-0.057
Leu592	Ala313	0.865	-0.922	-0.057
Glu622	Val571	2.456	-2.37	0.086
Leu628	Lys599	2.269	-2.274	-0.005
His657	Pro655	0.76	-0.847	-0.086
Ala659	Ala491	0.655	-0.562	0.093
Lys675	His673	0.743	-0.712	0.031
Phe684	Lys457	0.67	-0.606	0.064
Supplementary Table S1. Cancelling vdW vs electrostatic interactions for a representative snapshot of the fully-matched TtAgo ternary complex.
